# Supplementary material for: Structural Assessment of Chlamydia trachomatis Major Outer Membrane Protein (MOMP)-Derived Vaccine Antigens and Immunological Profiling in Mice with Different Genetic Backgrounds
Source: Vaccines (Basel). 2024 Jul 18;12(7):789. doi: 10.3390/vaccines12070789 (PMC11281497; doi:10.3390/vaccines12070789)
Supplement: Supplementary file 1 [file vaccines-12-00789-s001.zip]

Archive with 1 entries (1 files):
- vaccines-3092519-supplementary.pdf
